# Supplementary material for: Impact of Depression on Postoperative Medical and Surgical Outcomes in Spine Surgeries: A Systematic Review and Meta-Analysis
Source: J Clin Med. 2024 May 31;13(11):3247. doi: 10.3390/jcm13113247 (PMC11172961; doi:10.3390/jcm13113247)
Supplement: Supplementary file 1 [file jcm-13-03247-s001.zip]

Archive with 1 entries (1 files):
- jcm-2968699-supplementary.pdf
